# Supplementary material for: Assessing the Efficacy and Safety of Misoprostol Prior to Hysteroscopy in Women with Difficult Cervix: A Systematic Review and Meta-Analysis
Source: J Clin Med. 2024 Sep 17;13(18):5494. doi: 10.3390/jcm13185494 (PMC11432555; doi:10.3390/jcm13185494)
Supplement: Supplementary file 1 [file jcm-13-05494-s001.zip]

Archive with 1 entries (1 files):
- jcm-3112231-supplementary.pdf
